# Supplementary material for: The Impact of the Extracellular Matrix Environment on Sost Expression by the MLO-Y4 Osteocyte Cell Line
Source: Bioengineering (Basel). 2022 Jan 13;9(1):35. doi: 10.3390/bioengineering9010035 (PMC8772728; doi:10.3390/bioengineering9010035)
Supplement: Supplementary file 1 [file bioengineering-09-00035-s001.zip]

Archive with 1 entries (1 files):
- bioengineering-1519981-supplementary.pdf
